# Supplementary material for: Synonymous mutations make dramatic contributions to fitness when growth is limited by a weak-link enzyme
Source: PLoS Genet. 2018 Aug 27;14(8):e1007615. doi: 10.1371/journal.pgen.1007615 (PMC6128649; doi:10.1371/journal.pgen.1007615)
Supplement: S1 Table — (XLSX) [file pgen.1007615.s006.xlsx]

## Sheet: log2 LFQ for ProA & ProB
	mean log2 LFQ	mean log2 LFQ	log2 LFQ rep1	log2 LFQ rep2	log2 LFQ rep3
	ProA	standard deviation	biological rep1	biological rep2	biological rep3			ProA	ProB
M1	32.3003	0.0224598	32.2751	32.308	32.318		M1	32.3003	32.2303
M1/M2	33.7069	0.0251357	33.7212	33.6779	33.7216		M1/M2	33.7069	31.8873
M1/M5	31.9932	0.0735112	32.0305	32.0406	31.9086		M1/M5	31.9932	32.0806
M1/M2/M5	33.371	0.0240286	33.3531	33.3983	33.3615		M1/M2/M5	33.371	31.9652
M1/M3	32.8721	0.0261287	32.8766	32.8957	32.844		M1/M3	32.8721	32.0229
M1/M4	33.398	0.095385	33.4626	33.2884	33.443		M1/M4	33.398	31.9693
M1/M3/M4	34.0235	0.0724403	34.0041	34.1037	33.9628		M1/M3/M4	34.0235	31.8624
M1/C4T proA	33.5117	0.0702358	33.5147	33.4401	33.5805		M1/C4T proA	33.5117	31.9729
M1/C4T proA/G6A proA	33.7704	0.0372317	33.7614	33.8112	33.7384		M1/C4T proA/G6A proA	33.7704	31.843
M1/G6T proA	32.0735	0.0333834	32.1071	32.0731	32.0404		M1/G6T proA	32.0735	32.1854
M1/A9G proA	31.5845	0.0126396	31.5937	31.5896	31.57		M1/A9G proA	31.5845	32.2452
M1/A12G proA	32.3111	0.0853619	32.2209	32.3906	32.3218		M1/A12G proA	32.3111	32.1137
M1/C18A proA	32.7324	0.152138	32.8491	32.7876	32.5603		M1/C18A proA	32.7324	32.0107
M1/C18G proA	33.339	0.0235306	33.3374	33.3633	33.3164		M1/C18G proA	33.339	31.9796
	mean log2 LFQ	mean log2 LFQ	log2 LFQ rep1	log2 LFQ rep2	log2 LFQ rep3
	ProB	standard deviation	biological rep1	biological rep2	biological rep3
M1	32.2303	0.0351685	32.2387	32.1916	32.2604
M1/M2	31.8873	0.0190771	31.8781	31.9092	31.8745
M1/M5	32.0806	0.0613057	32.0217	32.1441	32.076
M1/M2/M5	31.9652	0.0734244	31.9784	31.8861	32.0311
M1/M3	32.0229	0.0671317	31.9547	32.025	32.0889
M1/M4	31.9693	0.044413	32.0201	31.95	31.9379
M1/M3/M4	31.8624	0.0765922	31.795	31.8464	31.9457
M1/C4T	31.9729	0.0509519	31.9198	31.9778	32.0213
M1/C4T/G6A	31.843	0.0178755	31.8235	31.8471	31.8586
M1/G6T	32.1854	0.0647268	32.2237	32.1107	32.2218
M1/A9G	32.2452	0.0454645	32.2795	32.2623	32.1936
M1/A12G	32.1137	0.0485049	32.1466	32.1364	32.058
M1/C18A	32.0107	0.127887	32.1003	32.0676	31.8643
M1/C18G	31.9796	0.0599412	32.0034	32.024	31.9114
	mean log2 LFQ	mean log2 LFQ	mean log2 LFQ	mean log2 LFQ
	ProA*	standard deviation	ProB	standard deviation
M1	32.3003	0.0224598	32.2303	0.0351685
M1/M2	33.7069	0.0251357	31.8873	0.0190771
M1/M5	31.9932	0.0735112	32.0806	0.0613057
M1/M2/M5	33.371	0.0240286	31.9652	0.0734244
M1/M3	32.8721	0.0261287	32.0229	0.0671317
M1/M4	33.398	0.095385	31.9693	0.044413
M1/M3/M4	34.0235	0.0724403	31.8624	0.0765922
M1/C4T	33.5117	0.0702358	31.9729	0.0509519
M1/C4T/G6A	33.7704	0.0372317	31.843	0.0178755
M1/G6T	32.0735	0.0333834	32.1854	0.0647268
M1/A9G	31.5845	0.0126396	32.2452	0.0454645
M1/A12G	32.3111	0.0853619	32.1137	0.0485049
M1/C18A	32.7324	0.152138	32.0107	0.127887
M1/C18G	33.339	0.0235306	31.9796	0.0599412
